# Supplementary material for: A Natural Autophagy Activator Castanea crenata Flower Alleviates Skeletal Muscle Ageing
Source: J Cachexia Sarcopenia Muscle. 2025 Jan 28;16(1):e13710. doi: 10.1002/jcsm.13710 (PMC11773338; doi:10.1002/jcsm.13710)
Supplement: Supplementary file 1 — Table S2. Supporting Information. [file JCSM-16-e13710-s002.xlsx]

## Sheet: Sheet1
Table S1. Natural products used for autophagy activator screening.
Codium minus	Codium fragile	Padina arborescens	Dictyota dichotoma	Machilus thunbergii	Panax ginseng	Potentilla chinensis	Firmiana simplex
Ulva conglobata	DMSO	Sargassum pinnatifidum	Myelophycus simplex	Juncus effusus	DMSO	Codonopsis pilosula	Epimedium koreanum
Ulva pertusa	CQ	Sargassum patens	Endarachne binghamiae	Dryopteris crassirhizoma	CQ	Metaplexis japonica	Equisetum arvense
Ulva pertusa	RM+CQ	Sargassum confusum	Scytosiphon lomentaria	Cocculus trilobus	RM+CQ	Agastache rugosa	Achyranthes bidentata
Ulva compressa	Cladophora wrightiana	Undaria pinnatifida	Ishige foliacea	Codonopsis gongshanica	Rubia akane	Melandrium firmum	Chelidonium majus
Codium coactum	Sargassum fusiforme	Sargassum siliquastrum	Petrospongium rugosum	Sedum sarmentosum	Lygodium japonicum	Agrimonia pilosa	Geranium thunbergii
Codium latum	Ulva linza	Colpomenia sinuosa	Dictyota dichotoma	Prunus persica	Camellia sinensis	Zanthoxylum piperitum	Gynostemma pentaphyllum
Codium contractum	Sargassum thunbergii	Dictyopteris prolifera	Dictyota coriaceum	Allium macrostemon	Euonymus alatus	Prunella vulgaris	Chaenomeles sinensis
Leathesia difformis	Sargassum yezoense	Polysiphonia morrowii	Grateloupia okamurai	Monochoria korsakowii	Alangium platanifolium	Asparagus cochinchinensis	Epimedium koreanum
Sagassum yezoense	DMSO	Grateloupia filicina	Chondria crassicaulis	Impatiens balsamina	Control	Pueraria lobata	Pseudosasa japonica
Sagassum hemiphyllum	CQ	Amphiroa anceps	Piper longum	Portulaca oleracea	CQ	Solanum melongena	Malva verticillata
Ishige okamurae	RM+CQ	Hypnea japonica	Geranium thunbergii	Viola mandshurica	RM+CQ	Pteridium aquilinum	Ginkgo biloba
Ecklonia cava	Scytosiphon lomentaria	Lomentaria catenata	Carthamus tinctorius	Carduus crispus	Tamarix chinensis	Staphylea bumalda	Bletilla striata
Hydroclathrus clathratus	Gracilaria verrucosa	Chondracanthus tenellus	Scutellaria baicalensis	Chloranthus japonicus	Kalopanax septemlobus	Cephalanthera falcata	Paeonia lactiflora
Ecklonia kurone	Gelidium amansii	Champia parvula	Astragalus propinquus	Juglans mandshurica	Adenophora triphylla	Commelina communis	Rosa hybrida
Colpomenia peregrina	Gloiopeltis furcata	Grateloupia lanceolata	Lindera obtusiloba	Pittosporum tobira	Valeriana fauriei	Datura stramonium	Althaea rosea
Phellodendron amurense	Cinnamomum cassia	Aralia cordata	Cynanchum wilfordii	Aesculus turbinata	Paeonia suffruticosa	Lonicera japonica	Acer pictum subsp
Glycine max	DMSO	Paeonia suffruticosa	Rubus coreanus	Tilia amurensis	Control	Albizia julibrissin	Ulmus davidiana
Pharbitis nil	CQ	Angelica dahurica var.	Morus alba	Catalpa ovata	CQ	Geranium sibiricum	Chenopodium album
Eleutherococcus senticosus	RM+CQ	Lilium longiflorum	Asarum sieboldii	Chrysanthemum morifolium	RM+CQ	Sigesbeckia glabrescens	Dictamnus dasycarpus
Terminalia chebula	Melia azedarach	Paeonia lactiflora	Artemisia argyi	Ipomoea nil	Lagenaria siceraria	Poncirus trifoliata	Carex parciflora
Puerariae flos	Sophora flavescens	Mentha canadensis	Prunus mume	Dioscorea batatas	Geum japonicum	Trichosanthes kirilowii	Elaeagnus umbellata
Chrysanthemum indicum	Dryopteris crassirhizoma	Ledebouriella seseloides	Polygonatum odoratum var. pluriflorum	Celosia cristata	Dendranthema boreale	Buxus microphylla	Phlomis umbrosa
Ostericum praeteritum	Angelica gigas	Stemona japonica	Orostachys japonica	Persicaria perfoliata	Lactuca indica	Papaver rhoeas	Potentilla discolor
Achyranthes aspera	Gastrodia elata	Luffa cylindrica	Bassia scoparia	Nymphaea tetragona	Cleome spinosa	Scabiosa tschiliensis	Aconitum pseudolaeve
Cinnamomum cassia	DMSO	Kalopanax pictus Nakai	Callistemon lanceolatus	Passiflora caerulea	DMSO	Cimicifuga heracleifolia	Fallopia japonica
Epimedium koreanum	CQ	Carthamus tinctorius	Ceratophyllum demersum	Mallotus japonicus	CQ	Artemisia princeps	Atractylodes japonica
Lonicera japonica	RM+CQ	Machilus thunbergii	Urtica thunbergiana Siebold & Zucc.	Hydrocharis dubia	RM+CQ	Elsholtzia ciliata	Erythronium japonicum
Fagopyrum fagopyrum	Zizyphus jujuba	iegesbeckia glabrescen	Zostera asiatica	Callicarpa japonica	Rhus tricocarpa	Lobelia sessilifolia	Fritillaria thunbergii
Alli tuberosi semen	Panax notoginseng	Sapindus mukorossi	Gentiana scabra Bunge	Cornus controversa	Fortunella japonica var. margarita	Paliurus ramosissimus	Pentarhizidium orientale
Artemisia capillaris	Bupleurum falcatum	Chrysanthemum indicum	Actinidia arguta	Dianthus chinensis	Acer palmatum	Ligularia fischeri	Lathraea japonica
Pleuropterus multiflorus	Hovenia dulcis	Pyrola japonica	Duchesnea indica	Vitis vinifera	Amphicarpaea bracteata	Eucommia ulmoides	Pinus densiflora
Picrasma quassioides	Staphylea bumalda	Lycopus coreanus	Ricinus communis	Marsilea quadrifolia	Aralia elata	Menispermum dauricum	Fallopia multiflora
Torilis japonica	DMSO	Triglochin maritima	Nerium oleander	Polygonum aviculare	DMSO	Punica granatum	Pulsatilla koreana
Epiphyllum oxypetalum	CQ	Potamogeton distinctus	Hypericum ascyron	Pyrrosia lingua	CQ	Allium cepa	Canna generalis
Houttuynia cordata	RM+CQ	Viscum album	Platanus orientalis	Oxalis corniculata	RM+CQ	Sanguisorba officinalis	Quercus myrsinifolia
Primula modesta	Campsis grandiflora	Lycium chinense	Rosa davurica	Gardenia jasminoides	Solanum lyratum	Zea mays	Spirodela polyrhiza
Crypsinus engleri	Lycopodium clavatum	Mentha canadensis	Hemerocallis fulva	Angelica anomala	Buddleja globosa	Leonurus japonicus	Capsella bursa-pastoris
Diospyros kaki	Perilla frutescens	Lithospermum erythrorhizon	Brassica napus	Davallia mariesii	Selaginella involvens	Phlox subulata	Symplocos chinensis
Bupleurum longiraduatum	Dianthus longicalyx	Daphne genkwa	Corydalis yanhusuo	Celastrus orbiculatus	Saururus chinensis	Plantago asiatica	Platycodon grandiflorus
Styrax japonica	Citrullus lanatus	Carthamus tinctorius	Rhus chinensis	Oryza sativa	Coix lacryma-jobi	Glehnia littoralis	Thuja orientalis
Fraxinus rhychophylla	DMSO	Rehmannia glutinosa	Cycas revoluta	Rubus coreanus	Akebia quinata	Sophora flavescens	Sophora japonica
Scopolia japonica	CQ	Allium fistulosum	Luffa cylindrica	Eriobotrya japonica	Convallaria keiskei	Petasites japonicus	Haloragis micrantha
Castanea crenata	RM+CQ	Phryma leptostachya	Sesamum indicum	Zingiber officinale	Lepisorus thunbergianus	Azolla imbricata	Asplenium incisum
Taxodium distichum	Trigonella foenum-graecum	Lycium chinense	Santalum album	Ulmus davidiana var. japonica	Plantago asiatica	Fritillaria cirrhosa	Inula helenium
Digitalis purpurea	DMSO	Rheum rhabarbarum	Platycladus orientalis	Coix lacryma-jobi var. mayuen	DMSO	Senecio radicans	Cuscuta chinensis
Nelumbo nucifera	CQ	Benincasa cerifera	Hedyotis corymbosa	Poria cocos	CQ	Rubia akane	Machili thunbergii
Utricularia vulgaris	RM+CQ	Malva verticillata	Dioscorea batatas	Vigna angularis var. angularis	RM+CQ	Alpinia katsumadai	Tetrapanax papyriferus
Cyoerus rotundus	Piper nigrum	Hordeum vulgare	Mori fructus	Erycibe obtusfolia	Xanthium strumarium	Aconitum ciliare	Isatis tinctoria
Elsholtzia ciliata	Eleocharis kamtschatica	Ulmus macrocarpa	Mori ramulus	Gleditsia sinensis	Cnidium officinale	Gentiana scabra	Fritillaria ussuriensis
Scrophularia buergeriana	Castanea crenata flower	Pinellia ternata	Pinus densiflora	Phyllostachys reticulata	Asparagus cochinchinensis	Lycopus lucidus	Patrinia scabiosaefolia
Schizonepeta tenuifolia	Trichosanthes kirilowii	Bletilla striata	Zea mays	Plantago ovata	Harpagophytum procumbens	Alisma canaliculatum	Polygonum aviculare
Taraxacum coreanum	Tussilago farfara	Cirsium japonicum	Zizyphus jujuba	Acorus gramineus	Forsythia koreana	Liriope platyphylla	Dipsacus asper
Vitis vinifera	DMSO	Portulaca oleracea	Sparganii Rhizoma	Curculigo orchioides	DMSO	Cannabis sativa	Morinda officinalis
Typha orientalis	CQ	Gossypium arboreum	Loranthus parasiticus	Pinus densiflora	CQ	Ephedrae Herba	Spatholobus suberectus
Euphorbia kansui	RM+CQ	Momordica cochinchinensis	Morus alba	Cynomorium songaricum	RM+CQ	Scutellaria barbata	Raphanus sativus
Lignum acronychiae	Trichosanthes kirilowii	Akebia quinata	Phytolacca acinosa	Illicium verum	Rosa multiflora	Pulsatilla cernua	Arisaema amurense var. serratum
Rehmeannia glutinosa	Selaginella tamarisicina	Ledebouriella seseloides	Tribulus terrestris	Magnolia denudata	Dimocarpus longan	Pharbitis nil	Hydnocarpus anthelmintica
Alpinia officinarum	Rosa laevigata	Strychnos ignatii	Dendrobium moniliforme	Veratrum maackii var. japonicum	Leonurus japonicus	Cimicifuga heracleifolia	Amomum krervanh
Angelica tenuissima	Rhaponticum uniflorum	Aconitum carmichaeli	Pyrrosia lingua	Ligustrum japonicum	Rehmannia glutinosa	Pterocarpus santalinus	Adenophora triphylla
Indigofera kirilowii Maxim	Solanum nigrum L	Boswellia carterii	Anthrisci Radix	Citrus aurantium	Atractylodes lancea	Gardenia jasminoides	Citrus unshiu
Perilla frutescens var. crispa	DMSO	Myristica fragrans	Anthriscus sylvestris	Lycium chinense	DMSO	Croton tiglium	Arctium lappa
Perilla frutescens var. acuta	CQ	Cistanche deserticola	Lepidium apetalum	Anemarrhena asphodeloides	CQ	Illicium verum	Polygala tenuifolia
Vigna sinensis	RM+CQ	Alpinia oxyphylla	Syringa patula var. kamibayshii	Kochia scoparia	RM+CQ	Prunella vulgaris	Castaneae semen
Linum usitatissimum	Dryobalanops aromatica	Aster tataricus	Gleditsia sinensis	Citrus sinensis	Meliae azedarah	Eclipta prostrata	Drynaria fortunei
Acanthopanacis cortex	Prunus japonica Thunb	Lithospermum erythrorhizon	Uncaria rhynchophylla	Sanguisorba officinalis	Artemisiae apiacea	Albizia julibrissin	Sophora japonica
Lindera aggregata	Clematis florida	Ailanthus altissima	Gleditsia japonica var. koraiensis	Aconitum pseudolaeve	Alpinia katsumadai	Lygodium japonicum	Sophora japonica
Melandryum firmum	Potentilla chinensis	Broussonetia kazinoki	Sasa coreana	Citri Unshius	Platycladus orientalis	Prunus sibirica	Dianthus sinensis
